# Supplementary material for: PAX5 Alterations in a Consecutive Childhood B-Cell Acute Lymphoblastic Leukemia Cohort Treated Using the ALL IC-BFM 2009 Protocol
Source: Cancers (Basel). 2024 Mar 15;16(6):1164. doi: 10.3390/cancers16061164 (PMC10969035; doi:10.3390/cancers16061164)
Supplement: Supplementary file 1 [file cancers-16-01164-s001.zip]

Archive with 1 entries (1 files):
- cancers-2903666-supplementary.xlsx
